# Supplementary material for: PEG3 controls lipogenesis through ACLY
Source: PLoS One. 2021 May 28;16(5):e0252354. doi: 10.1371/journal.pone.0252354 (PMC8162686; doi:10.1371/journal.pone.0252354)
Supplement: S1 File — (XLSX) [file pone.0252354.s005.xlsx]

## Sheet: Gene List
Chromosome Number	Gene Name
1	Abi2		List of downstream genes of Peg3
1	Chpf		ABI2
1	Clk1		BBS5
1	Idh1		BCAS1
1	Igsf8		CAPRIN1
1	Il1rl1		CHPF
1	Klf7		CLK1
1	Pikfyve		GM17494
1	Prrx1		GPR155
1	Abca12		IDH1
1	Abl2		IGSF8
1	Acadl		IL1RL1
1	Arl4c		INO80
1	Arpc2		IRAK2
1	Bmpr2		KLF7
1	Col3a1		LRSAM1
1	Col5a2		MEIS2
1	Cops5		NAA15
1	Cspp1		PEAR1
1	Cul3		PIKFYVE
1	Dcaf8		PLXDC2
1	Dnajb2		PRRX1
1	Eloc		SLC44A3
1	Epha4		SNAP23
1	Fam135a		SRC
1	Glb1l		VPS18
1	Gm17767		ZBTB42
1	Gm23216		0SCP1
1	Gm29282		AARS
1	Gulp1		AATF
1	Hdlbp		ABCA12
1	Hecw2		ABCB8
1	Igfbp5		ABCF2
1	Inhbb		ABL2
1	Ino80d		ACADL
1	Kdm5b		ACIN1
1	Lactb2		ACLY
1	Lipt1		ACOT2
1	Lmbrd1		ACOT7
1	Map4k4		ACOX3
1	Nr1i3		ACTG1
1	Nyap2		ACTR8
1	Paqr8		ADAM10
1	Pi15		ADAM5
1	Pla2g4a		ADAMTSL4
1	Prim2		ADAT2
1	Ptp4a1		ADGB
1	Ptpn14		ADGRG6
1	Rbbp5		ADRA1B
1	Rev1		AFF1
1	Rnf2		AFF4
1	Satb2		AGBL5
1	Slc4a3		AHCYL1
1	Stau2		AHNAK
1	Stk17b		AIG1
1	Sulf1		AIRN
1	Tfap2b		AKAP11
1	Tmem131		AKIRIN2
1	Tmem183a		AKR1A1
1	Tram1		AL805899.1
1	Uck2		AMD1
1	Usp37		ANK3
1	Wdr12		ANKRD50
1	Wnt6		ANO6
2	Bbs5		ANTXR1
2	Bcas1		AP1G1
2	Caprin1		AP2M1
2	Gpr155		AP3D1
2	Ino80		AP5S1
2	Lrsam1		AP5S1
2	Meis2		APP
2	Plxdc2		AQP7
2	Snap23		ARF1
2	Src		ARFGAP2
2	Vps18		ARGLU1
2	Ap5s1		ARHGAP23
2	Ap5s1		ARHGAP28
2	Arfgap2		ARHGEF25
2	Cdk9		ARID1A
2	Cfap77		ARID1B
2	Chn1		ARID3A
2	Ctsa		ARID3B
2	Ddb2		ARID5B
2	Dnmt3b		ARL1
2	Dut		ARL2
2	Entpd6		ARL4C
2	Epc2		ARL8B
2	Fam129b		ARMC5
2	Fam129b		ARMC8
2	Fubp3		ARNT
2	Gm13431		ARPC2
2	Gm13936		ARPP19
2	Gm14321		ASCC1
2	Gm35202		ASCC3
2	Grb14		ATAD1
2	Gsn		ATL2
2	Idh3b		ATP13A1
2	Lin7c		ATP13A3
2	March7-		ATP2A2
2	Napb		ATP2B1
2	Nek6		ATP2C1
2	Nnat		ATP6V0A1
2	Nr4a2		ATP6V0D1
2	Nr6a1		ATP6V0E
2	Nxt1		ATP6V1A
2	Olfm1		ATP6V1G1
2	Pkig		ATPAF2
2	Ppdpf		ATXN1L
2	Prrc2b		ATXN2
2	Rab14		AW209491
2	Rabgap1		AZIN1
2	Rapgef4		B3GNT9
2	Rpl12		B4GALNT1
2	Samhd1		BAG3
2	Scrt2		BAHCC1
2	Sec16a		BAZ2A
2	Slc39a13		BCDIN3D
2	Stk35		BCL6
2	Surf6		BCLAF1
2	Timm10		BCR
2	Ttf1		BIN3
2	Ube2e3		BIRC2
2	Zfas1		BLOC1S1
2	Zmynd8		BMP2K
3	Gm17494		BMPR2
3	Naa15		BORCS6
3	Pear1		BPGM
3	Slc44a3		BRAF
3	4930593A02Rik		BRSK1
3	A330069K06Rik		BTF3
3	Adamtsl4		BTF314
3	Ahcyl1		BTG3
3	Ankrd50		C2CD5
3	Arnt		CACNA1A
3	Camk2d		CACNA2D1
3	Cers2		CALD1
3	Chd1l		CALM2
3	Cisd2		CAMK2D
3	Cryz		CAML
3	Csf1		CAPG
3	Ctsk		CAPN15
3	D3Ertd751e		CAPZB
3	Ddx20		CASP3
3	Dnajb14		CASTOR2
3	Dnajb4		CASZ1
3	Ect2		CCAR1
3	Efna4		CCDC102A
3	Elf2		CCDC146
3	F3		CCN2
3	Fam198b		CCT2
3	Fhdc1		CCT8
3	Foxo1		CD200R1
3	Fubp1		CD248
3	Gabpb2		CD276
3	Gatad2b		CD63
3	Gbp3		CDC16
3	Gipc2		CDCA2
3	Gm15417		CDH3
3	Gtf2b		CDK17
3	Iqgap3		CDK19
3	Jade1		CDK2AP1
3	Kpna4		CDK6
3	Lhfp		CDK9
3	Mcl1		CDKN1B
3	Mecom		CDKN2C
3	Mef2d		CERS1
3	Negr1		CERS2
3	Nes		CFAP77
3	Nexn		CFL2
3	Notch2		CHD1L
3	Npr1		CHD3
3	Pdgfc		CHN1
3	Pip5k1a		CHST8
3	Pogz		CIC
3	Postn		CISD2
3	Ppid		CITED2
3	Ptgfr		CLEC2D
3	Rabggtb		CLIP1
3	Ralyl		CLOCK
3	Rsrc1		CLTC
3	Selenot		CMSS1
3	Setd7		CNKSR3
3	Setdb1		CNOT2
3	Setdb1		COG4
3	Sh3glb1		COL1A1
3	Shox2		COL3A1
3	Skil		COL4A1
3	Snhg8		COL4A2
3	Syde2		COL5A2
3	Tmem131l		COL6A2
3	Tmem144		COMTD1
3	Tmem154		COPB1
3	Tmem212		COPS5
3	Trim59		CORO2B
3	Trmt10a		CPE
3	Tyw3		CPEB2
3	Ube2d3		CPSF6
3	Unc5c		CRADD
3	Usp33		CRAMP1L
3	Zbtb7b		CRYZ
3	Zzz3		CSF1
4	0scp1		CSK
4	Acot7		CSNK1D
4	Akirin2		CSPP1
4	Akr1a1		CTCF
4	AL805899.1		CTDSP2
4	Aqp7		CTNNA3
4	Arid1a		CTSA
4	Atp6v1g1		CTSK
4	Btf314		CTU2
4	Capzb		CUEDC1
4	Casz1		CUL14A
4	Cdkn2c		CUL3
4	Dcaf12		CUX1
4	Ece1		CWC25
4	Errfi1		CXXC5
4	Faap20		CYP4V3
4	Fam110b		D3ERTD751E
4	Fam76a		DAB2
4	Gm13290		DCAF12
4	Grhl3		DCAF8
4	Grrp1		DCN
4	Klhl21		DCTN2
4	Klhl9		DDAH2
4	Lrrc41		DDB2
4	Luzp1		DDIT4
4	Map7d1		DDX20
4	Megf9		DDX21
4	Msantd3		DDX23
4	Mthfr		DDX50
4	Mul1		DGAT2
4	Ncdn		DHX38
4	Ndufaf4		DIAPH1
4	Pabpc4		DLEU2
4	Phc2		DLG1
4	Pigv		DLG4
4	Pip4p2		DNAJB14
4	Pnrc1		DNAJB2
4	Psip1		DNAJB4
4	Rcc2		DNAJB6
4	Rgs3		DNMBP
4	Rps8		DNMT3B
4	Ski		DOHH
4	Smim8		DOK4
4	Svep1		DOT1L
4	Tesk1		DPP3
4	Tesk2		DPYSL3
4	Thrap3		DTWD2
4	Tle1		DUS1L
4	Tlr4		DUSP1
4	Tmem245		DUSP11
4	Ttc39b		DUSP14
4	Ube2r2		DUSP4
4	Ube4b		DUT
4	Ythdf2		DYNC1H1
4	Zbtb8os		DYNC1LI2
4	Zfp618		DYNLT1B
5	1700028E10Rik		DYRK2
5	Abcb8		DYSF
5	Abcf2		E2F3
5	Acox3		E4F1
5	Aff1		EAPP
5	Agbl5		ECE1
5	Atp2a2		ECT2
5	Atxn2		EDNRA
5	Bmp2k		EEA1
5	Cacna2d1		EED
5	Castor2		EEF1A1
5	Ccdc146		EFNA4
5	Cdk2ap1		EFNB2
5	Cdk6		EGLN1
5	Clip1		EGR1
5	Clock		EHMT2
5	Cpeb2		EIF4A1
5	Cux1		EIF4A2
5	Dnajb6		EIF4B
5	Fgfrl1		EIF4G1
5	Fndc4		EIF5
5	Galnt11		ELAVL1
5	Gatad1		ELF1
5	Gatc		ELF2
5	Gltp		ELK3
5	Gm9903		ELOC
5	Gna12		EMC6
5	Gtf2ird2		EML3
5	Hadha		ENC1
5	Hnrnpd		ENTPD6
5	Igfbp7		EPB41L2
5	Iscu		EPC1
5	Khk		EPC2
5	Kmt2c		EPHA4
5	Mapre3		ERBIN
5	Mn1		ERRFI1
5	Myo1h		EWSR1
5	Ncor2		EXOSC4
5	Nrbp1		EXOSC6
5	Pkd2		EYA4
5	Ppp1r35		F3
5	Ptpn12		FAAP20
5	Pxn		FAF2
5	Rasl11b		FAM110B
5	Rbm33		FAM129B
5	Rcc1l		FAM129B
5	Rpl5		FAM135A
5	Rufy3		FAM198B
5	Sart3		FAM76A
5	Sec31a		FARP1
5	Sema3a		FASN
5	Sema3e		FAT1
5	Slain2		FBLN2
5	Slc5a6		FBXL17
5	Snrnp35		FBXL20
5	Sorcs2		FBXL3
5	Srsf9		FBXL7
5	Stim2		FBXO33
5	Stx18		FGFR1
5	Suds3		FGFRL1
5	Tbx3os2		FHDC1
5	Tgfbr3		FIZ1
5	Tmem165		FKBP14
5	Tmem175		FLI1
5	Tmem33		FNDC4
5	Tpst2		FOS
5	Ube3b		FOXJ1
5	Ubl3		FOXO1
5	Uvssa		FOXO3
5	Wdfy3		FRS2
5	Wsb2		FTO
5	Zcchc8		FUBP1
5	Zfp644		FUBP3
6	2019-03-08		FUT11
6	Irak2		FYTTD1
6	Antxr1		G3BP1
6	Arl8b		GABARAPL1
6	Bpgm		GABPB2
6	Braf		GADD45B
6	C2cd5		GAL3ST3
6	Cald1		GALNT11
6	Capg		GAMT
6	Cdkn1b		GAREM1
6	Clec2d		GARS
6	Dusp11		GATAD1
6	Dysf		GATAD2A
6	Fbln2		GATAD2B
6	Fkbp14		GATC
6	Gabarapl1		GBP3
6	Gars		GEMIN2
6	Gpr19		GEMIN7
6	Gxylt2		GGA1
6	Hnrnpa2b1		GGNBP2
6	Hoxa2		GIPC1
6	Hoxa4		GIPC2
6	Hoxa5		GJA1
6	Hoxa6		GLB1L
6	Kcmf1		GLG1
6	Kdm5a		GLTP
6	Kdm7a		GLUD1
6	Lrig1		GM13290
6	Lrrc4		GM13431
6	Lrrc61		GM13936
6	Luc712		GM14321
6	Magohb		GM15417
6	Mat2a		GM17767
6	Mlf2		GM23216
6	Nagk		GM29282
6	Nr2c2		GM35202
6	Rad51ap1		GM9903
6	Rpia		GNA12
6	Rpl32		GNPAT
6	Spsb2		GNPDA1
6	Tatdn2		GNS
6	Tax1bp1		GOPC
6	Tet3		GOT2
6	Tmf1		GPBP1
6	Tpk1		GPR19
6	Tpra1		GRB10
6	Ube2h		GRB14
6	Wnk1		GRHL3
6	Zfp282		GRIN2D
6	Znrf2		GRIP1
7	Armc5		GRK5
7	Bag3		GRRP1
7	Brsk1		GSE1
7	Chst8		GSK3B
7	Cic		GSN
7	Copb1		GSTT3
7	Dgat2		GTF2B
7	Eed		GTF2IRD2
7	Fiz1		GUCY2G
7	Gemin7		GULP1
7	Grin2d		GXYLT2
7	H19		H19
7	Hnrnpl		H1F0
7	Inpp5a		HADHA
7	Irf2bp1		HAPLN1
7	Meis3		HCRTR2
7	Numa1		HDAC7
7	Parva		HDLBP
7	Pcf11		HECTD1
7	Pdzd9		HECW2
7	Pik3c2a		HLCS
7	Rrp8		HMGXB4
7	Sbf2		HNRNPA2B1
7	Slc17a6		HNRNPAB
7	Snrpa1		HNRNPD
7	Taf10		HNRNPL
7	Zfp669		HNRNPM
7	Zfp768		HOXA2
8	Aars		HOXA4
8	Adam5		HOXA5
8	Ap1g1		HOXA6
8	Arglu1		HOXB3OS
8	Atp13a1		HSP90AA1
8	Atp6v0d1		HSP90AB1
8	Atxn1l		HSPA1A
8	B3gnt9		HSPA4
8	Cacna1a		IDH3B
8	Casp3		IGF1
8	Ccdc102a		IGFBP5
8	Cdc16		IGFBP7
8	Cdh3		IL1RAPL2
8	Cers1		ING1
8	Cog4		INHBB
8	Col4a1		INO80D
8	Col4a2		INPP5A
8	Cpe		INTS6
8	Ctcf		IQGAP3
8	Ctu2		IRF2BP1
8	Cul14a		IRF2BP2
8	Cyp4v3		IRS2
8	Dhx38		ISCU
8	Dok4		ITGB1
8	Dusp4		ITGB5
8	Dync1li2		ITSN1
8	Ednra		IYD
8	Efnb2		IZUMO4
8	Egln1		JADE1
8	Elavl1		JADE2
8	Exosc6		JARID2
8	Fat1		JUND
8	Fgfr1		KANSL1
8	Fto		KANSL2
8	Gatad2a		KAT6B
8	Gipc1		KAT7
8	Glg1		KCMF1
8	Gnpat		KCNN1
8	Got2		KDM5A
8	Gse1		KDM5B
8	Hmgxb4		KDM6B
8	Ing1		KDM7A
8	Irf2bp2		KEAP1
8	Irs2		KHK
8	Itgb1		KIF5B
8	Jund		KITL
8	Kcnn1		KLF9
8	Large1		KLHL21
8	Letm2		KLHL9
8	Lig4		KMT2C
8	Maf		KMT2D
8	Mau2		KPNA4
8	Mcm5		KPNB1
8	Mtss1l		KREMEN1
8	Myo16		KRT222
8	Ndufb7		LACTB2
8	Nfat5		LARGE1
8	Nfatc3		LARP4
8	Nfix		LASP1
8	Npy1r		LATS2
8	Nr2f6		LDB1
8	Nrg1		LDLRAD4
8	Nup133		LEMD2
8	Nup93		LEMD3
8	Osgin1		LETM2
8	Palld		LHFP
8	Pdf		LIF
8	Plekha2		LIG4
8	Ppp2cb		LIMS1
8	Pskh1		LIN7C
8	Rad23a		LIPT1
8	Rasa3		LMBRD1
8	Rex1bd		LOX
8	Ripor1		LRIG1
8	Rpl13		LRIG3
8	Siah1a		LRP1
8	Sipa1l2		LRRC20
8	Slc25a4		LRRC4
8	Slc7a5		LRRC41
8	Smarca5		LRRC61
8	Sntb2		LSM11
8	Sorbs2		LUC712
8	Spg7		LUC7L
8	St3gal2		LUZP1
8	Taf5l		MAF
8	Tango6		MAFF
8	Tent4b		MAGOHB
8	Thap11		MALAT1
8	Tnpo2		MAML2
8	Tomm20		MAN1A
8	Tpm4		MAP3K1
8	Ufsp2		MAP4K4
8	Upf1		MAP7D1
8	Vps37a		MAPK9
8	Vps4a		MAPRE3
8	Vps9d1		MARCH7-
8	Wrn		MARK3
8	Wwp2		MAT2A
8	Xkr5		MAT2B
8	Zcchc14		MAU2
8	Zfhx3		MBD6
8	Zfp1		MBNL2
8	Zfp821		MCL1
8	Zfp90		MCM5
8	Zfpm1		MDM2
8	Znrf1		MEA1
9	2019-09-07		MECOM
9	Adam10		MED13
9	Arid3b		MED23
9	Armc8		MED24
9	Arpp19		MEF2D
9	Atp2c1		MEGF9
9	Birc2		MEIS3
9	Cd276		METTL1
9	Coro2b		MEX3D
9	Csk		MIA2
9	Eef1a1		MIDN
9	Fli1		MIER2
9	Hcrtr2		MIF4GD
9	Keap1		MIR34B
9	Maml2		MLF2
9	Mir34b		MMP14
9	Morf4l1		MN1
9	Myo9a		MNT
9	Nedd4		MORF4L1
9	Neil1		MRPL58
9	Neo1		MRTFA
9	Nnmt		MSANTD3
9	P4htm		MSL1
9	Pafah1b2		MSL3
9	Pde4a		MTA2
9	Pik3r4		MTA3
9	Pknox2		MTHFD1L
9	Polr2m		MTHFR
9	Pomgnt2		MTMR3
9	Ppib		MTSS1L
9	Ppp2r1b		MUL1
9	Pts		MUT
9	Pxylp1		MXI1
9	Qrich1		MYO16
9	Rab11a		MYO1H
9	Rdx		MYO9A
9	Rhoa		MYOF
9	Rora		NAA30
9	Rpl29		NACA
9	Senp8		NAGK
9	Sesn3		NAP1L1
9	Smad6		NAPB
9	Smarcc1		NCDN
9	Stt3b		NCOR1
9	Taf1d		NCOR2
9	Tcf12		NDFIP1
9	Tle3		NDST1
9	Tmem158		NDUFAF4
9	Tmem30a		NDUFB7
9	Usp19		NDUFS7
9	Usp2		NEAT1
9	Wdr61		NEDD4
10	Adat2		NEFH
10	Adgb		NEGR1
10	Adgrg6		NEIL1
10	Aig1		NEK6
10	Amd1		NEO1
10	Ank3		NEPRO
10	Ap3d1		NES
10	Arhgef25		NEXN
10	Arid3a		NFAT5
10	Arid5b		NFATC3
10	Arl1		NFIX
10	Ascc1		NHSL1
10	Ascc3		NID2
10	Atp2b1		NNAT
10	B4galnt1		NNMT
10	Baz2a		NOTCH2
10	Bclaf1		NOTUM
10	Bcr		NPCD
10	Bloc1s1		NPR1
10	Ccar1		NPY1R
10	Ccn2		NQO2
10	Cct2		NR1H4
10	Cd63		NR1I3
10	Cdk17		NR2C1
10	Cdk19		NR2C2
10	Cited2		NR2F6
10	Cnksr3		NR4A2
10	Cnot2		NR6A1
10	Col6a2		NRBF2
10	Cpsf6		NRBP1
10	Cradd		NRG1
10	Ctdsp2		NRIP1
10	Ctnna3		NTHL1
10	Dcn		NUDT4
10	Dctn2		NUMA1
10	Ddit4		NUP107
10	Ddx21		NUP133
10	Ddx50		NUP93
10	Dohh		NUS1
10	Dot1l		NXPH4
10	Dyrk2		NXT1
10	Eea1		NYAP2
10	Elk3		OAZ1
10	Epb41l2		OGA
10	Eya4		OLFM1
10	Foxo3		ONECUT2
10	Frs2		OSBP
10	Gadd45b		OSGIN1
10	Gamt		P4HA1
10	Gja1		P4HTM
10	Gns		PABPC1
10	Gopc		PABPC4
10	Grip1		PAFAH1B2
10	Gstt3		PAIP2
10	Igf1		PALLD
10	Iyd		PAQR8
10	Izumo4		PARVA
10	Kitl		PAWR
10	Lemd3		PBLD2
10	Lims1		PCDH20
10	Lrig3		PCF11
10	Lrp1		PCNT
10	Lrrc20		PDE10A
10	Man1a		PDE12
10	Mbd6		PDE4A
10	Mdm2		PDE7B
10	Med23		PDF
10	Mettl1		PDGFC
10	Mex3d		PDK2
10	Midn		PDZD9
10	Mier2		PFN1
10	Mthfd1l		PHACTR2
10	Naca		PHC2
10	Nap1l1		PHF12
10	Ndufs7		PI15
10	Nhsl1		PIGV
10	Nr1h4		PIK3C2A
10	Nr2c1		PIK3R4
10	Nrbf2		PIK3R6
10	Nudt4		PIM1
10	Nup107		PIM3
10	Nus1		PIP4K2C
10	Nxph4		PIP4P2
10	Oaz1		PIP5K1A
10	P4ha1		PKD1
10	Pawr		PKD2
10	Pbld2		PKD2L2
10	Pcnt		PKDCC
10	Pde7b		PKIG
10	Phactr2		PKNOX2
10	Pip4k2c		PLA2G4A
10	Pofut2		PLEC
10	Polrmt		PLEKHA2
10	Ppa1		PLEKHH2
10	Ppp1r12a		PLXDC1
10	Prdm4		PMM1
10	Prp1		PMP22
10	Ptbp1		PNP
10	Ptprk		PNRC1
10	Rab21		POFUT2
10	Rab36		POGZ
10	Ranbp2		POLA2
10	Rap1b		POLR2A
10	Rbms2		POLR2M
10	Reep3		POLRMT
10	Rev3l		POMGNT2
10	Rexo1		POSTN
10	Rfx4		PPA1
10	Ric8b		PPDPF
10	Rnf217		PPIA
10	Rps15		PPIB
10	Rspo3		PPID
10	Rufy2		PPM1A
10	Rwdd1		PPP1R12A
10	Sar1a		PPP1R35
10	Sec63		PPP1R9B
10	Serinc1		PPP2CB
10	Sesn1		PPP2R1B
10	Sirt1		PPP2R2B
10	Slc25a3		PPP2R5B
10	Socs2		PPP4R1
10	Spp12b		PPP4R3A
10	Stat6		PPP6R2
10	Stk11		PRDM15
10	Sumo3		PRDM4
10	Syde1		PRICKLE1
10	Syne1		PRIM2
10	Tab2		PRKCD
10	Tafa2		PRORP
10	Tbk1		PRP1
10	Tbpl1		PRPF39
10	Tcf3		PRPF40B
10	Tdg		PRRC2B
10	Timp3		PSIP1
10	Tle5		PSKH1
10	Tmem19		PTBP1
10	Tmem198b		PTGFR
10	Tmem259		PTP4A1
10	Tmpo		PTPN12
10	Tmtc2		PTPN14
10	Tsfm		PTPRG
10	Txnrd1		PTPRK
10	Tysnd1		PTS
10	Ube2g2		PUM3
10	Ube2n		PXN
10	Uhrf1bp1l		PXYLP1
10	Unc5b		PYGL
10	Usp15		QRICH1
10	Vezt		RAB10
10	Vta1		RAB11A
10	Xpot		RAB12
10	Zbtb2		RAB14
11	Aatf		RAB18
11	Acly		RAB21
11	Actg1		RAB34
11	Adra1b		RAB36
11	Aff4		RABGAP1
11	Arf1		RABGGTB
11	Arhgap23		RAD23A
11	Atp6v0a1		RAD51AP1
11	Atpaf2		RALYL
11	Bahcc1		RANBP2
11	Borcs6		RAP1B
11	Chd3		RAPGEF4
11	Cltc		RARA
11	Col1a1		RASA3
11	Csnk1d		RASL11B
11	Cuedc1		RBBP5
11	Cwc25		RBM25
11	Dlg4		RBM27
11	Dus1l		RBM33
11	Dusp14		RBM4B
11	Eif4a1		RBMS2
11	Emc6		RCC1L
11	Ewsr1		RCC2
11	Fasn		RDX
11	Fbxl20		REEP3
11	Foxj1		REV1
11	G3bp1		REV3L
11	Ggnbp2		REX1BD
11	Grb10		REXO1
11	Hnrnpab		RFX4
11	Hoxb3os		RGMB
11	Hspa4		RGS3
11	Jade2		RHOA
11	Kansl1		RHOBTB2
11	Kat7		RHOBTB3
11	Kdm6b		RHOQ
11	Kpnb1		RIC8B
11	Kremen1		RIN1
11	Krt222		RIPOR1
11	Lasp1		RNF145
11	Lif		RNF2
11	Lsm11		RNF217
11	Mapk9		RORA
11	Mat2b		RPIA
11	Med13		RPL10A
11	Med24		RPL12
11	Mif4gd		RPL13
11	Mnt		RPL15
11	Mrpl58		RPL17
11	Msl1		RPL23A
11	Mtmr3		RPL26
11	Ncor1		RPL29
11	Nefh		RPL32
11	Notum		RPL37
11	Pdk2		RPL5
11	Pfn1		RPL7L1
11	Phf12		RPS10
11	Pik3r6		RPS15
11	Plxdc1		RPS8
11	Pmp22		RPTOR
11	Polr2a		RRP8
11	Ppia		RSPO3
11	Ppp1r9b		RSRC1
11	Rab34		RTL1
11	Rara		RTN3
11	Rnf145		RTN4
11	Rpl23a		RUFY2
11	Rpl26		RUFY3
11	Rptor		RWDD1
11	Rtn4		SAMD4
11	Slc16a6		SAMHD1
11	Slc35b1		SAR1A
11	Slc35e4		SART1
11	Slc36a1		SART3
11	Smurf2		SATB2
11	Sp2		SBF2
11	Spag7		SCARF2
11	Spag9		SCO2
11	Sphk1		SCRT2
11	Stat3		SDC1
11	Stat5b		SEC16A
11	Tanc2		SEC31A
11	Tex14		SEC63
11	Trim16		SEH1L
11	Trim41		SELENOT
11	Trim47		SEMA3A
11	Trim7		SEMA3E
11	Trp53		SENP5
11	Unk		SENP8
11	Uqcrq		SERINC1
11	Vezf1		SESN1
11	Wnt9a		SESN3
12	Zbtb42		SETD7
12	Acot2		SETDB1
12	Cfl2		SETDB1
12	Dync1h1		SFR1
12	Eapp		SFT2D3
12	Eif5		SGO1
12	Fbxo33		SH3GLB1
12	Fos		SHOX2
12	Gemin2		SIAH1A
12	Hectd1		SIPA1L2
12	Hsp90aa1		SIRT1
12	Mark3		SIVA1
12	Mia2		SKI
12	Ppm1a		SKIL
12	Ppp4r3a		SLAIN2
12	Prorp		SLC16A6
12	Prpf39		SLC17A6
12	Pygl		SLC25A3
12	Rab10		SLC25A4
12	Rbm25		SLC35B1
12	Rtl1		SLC35E4
12	Sdc1		SLC36A1
12	Siva1		SLC38A2
12	Sypl		SLC39A13
12	Timm9		SLC3A2
12	Tmem229b		SLC4A3
12	Togaram1		SLC5A6
12	Wdr35		SLC7A5
13	AW209491		SMAD6
13	Btf3		SMARCA2
13	Caml		SMARCA5
13	E2f3		SMARCC1
13	Enc1		SMCHD1
13	Erbin		SMIM8
13	Faf2		SMURF2
13	Gpbp1		SNAI2
13	Hapln1		SNHG8
13	Jarid2		SNRNP35
13	Map3k1		SNRPA1
13	Nqo2		SNTB2
13	Rhobtb3		SNX9
13	Tent4a		SOCS1
14	Acin1		SOCS2
14	Actr8		SORBS2
14	Akap11		SORCS2
14	Bin3		SP2
14	Cdca2		SPAG7
14	Comtd1		SPAG9
14	Dleu2		SPG7
14	Elf1		SPHK1
14	Farp1		SPP12B
14	Fbxl3		SPRY2
14	Fut11		SPRY4
14	Glud1		SPSB2
14	Ints6		SRA1
14	Kat6b		SRSF7
14	Lats2		SRSF9
14	Mbnl2		ST3GAL2
14	Mmp14		STAP2
14	Naa30		STAT3
14	Nid2		STAT5B
14	Pcdh20		STAT6
14	Pde12		STAU2
14	Pnp		STIM2
14	Prkcd		STK11
14	Ptprg		STK17B
14	Rhobtb2		STK35
14	Rpl15		STT3B
14	Samd4		STX18
14	Spry2		SUCLA2
14	Sucla2		SUDS3
14	Wdhd1		SUFU
14	Xkr6		SULF1
14	Zfp503		SUMO3
14	Zmiz1		SURF6
15	2019-03-06		SVEP1
15	Ano6		SYDE1
15	Azin1		SYDE2
15	Bcdin3d		SYNE1
15	Dab2		SYPL
15	Ddx23		TAB2
15	Eif4b		TAF10
15	Exosc4		TAF1D
15	Fbxl7		TAF5L
15	Gga1		TAFA2
15	H1f0		TANC2
15	Hdac7		TANGO6
15	Kansl2		TATDN2
15	Kmt2d		TAX1BP1
15	Larp4		TBCC
15	Maff		TBK1
15	Mrtfa		TBPL1
15	Npcd		TBX3OS2
15	Pabpc1		TCF12
15	Pim3		TCF3
15	Plec		TCP10C
15	Pmm1		TDG
15	Ppp6r2		TELO2
15	Prickle1		TENT4A
15	Prpf40b		TENT4B
15	Rpl37		TESK1
15	Sco2		TESK2
15	Slc38a2		TET3
15	Tmem65		TEX14
15	Tns2		TFAP2B
15	Ywhaz		TFAP4
15	Zbed4		TGFBR3
15	Zc3h3		THADA
16	Ap2m1		THAP11
16	App		THRAP3
16	Atp13a3		TICAM1
16	Atp6v1a		TIMM10
16	Bcl6		TIMM9
16	Btg3		TIMP3
16	Cct8		TLE1
16	Cd200r1		TLE3
16	Cmss1		TLE5
16	Dlg1		TLR4
16	Eif4a2		TMEM131
16	Eif4g1		TMEM131L
16	Fyttd1		TMEM144
16	Gsk3b		TMEM151B
16	Hlcs		TMEM154
16	Itgb5		TMEM158
16	Itsn1		TMEM165
16	Nepro		TMEM175
16	Nrip1		TMEM183A
16	Prdm15		TMEM19
16	Scarf2		TMEM198B
16	Senp5		TMEM212
16	Snai2		TMEM229B
16	Socs1		TMEM245
16	Tfap4		TMEM259
16	Tmem39a		TMEM30A
16	Top3b		TMEM33
16	Ubxn7		TMEM39A
16	Yars2		TMEM65
17	Airn		TMF1
17	Arhgap28		TMPO
17	Arid1b		TMTC2
17	Atl2		TNPO2
17	Atp6v0e		TNS2
17	Calm2		TOGARAM1
17	Capn15		TOMM20
17	Cramp1l		TOP3B
17	Ddah2		TPK1
17	Dusp1		TPM4
17	Dynlt1b		TPRA1
17	E4f1		TPST2
17	Ehmt2		TRAF7
17	Fbxl17		TRAM1
17	Hnrnpm		TRERF1
17	Hsp90ab1		TRIM16
17	Hspa1a		TRIM41
17	Lemd2		TRIM47
17	Luc7l		TRIM59
17	Mea1		TRIM7
17	Mta3		TRIM8
17	Mut		TRMT10A
17	Nthl1		TRP53
17	Pde10a		TRPM3
17	Pim1		TSFM
17	Pkd1		TTC39B
17	Pkdcc		TTC39C
17	Plekhh2		TTC7
17	Ppp4r1		TTC9C
17	Rab12		TTF1
17	Rgmb		TUBB5
17	Rhoq		TULP4
17	Rpl10a		TXNRD1
17	Rpl7l1		TYSND1
17	Rps10		TYW3
17	Sgo1		UBE2A
17	Smchd1		UBE2D3
17	Snx9		UBE2E3
17	Srsf7		UBE2G2
17	Stap2		UBE2H
17	Tbcc		UBE2I
17	Tcp10c		UBE2N
17	Telo2		UBE2R2
17	Thada		UBE3B
17	Ticam1		UBE4B
17	Tmem151b		UBL3
17	Traf7		UBXN7
17	Trerf1		UCK2
17	Ttc7		UFSP2
17	Tubb5		UHRF1BP1L
17	Tulp4		UHRF2
17	Ube2i		UNC5B
17	Uqcc2		UNC5C
17	Vapa		UNK
17	Wiz		UPF1
17	Wtap		UQCC2
17	Ypel5		UQCRQ
17	Zbtb12		USP15
17	Zfand3		USP19
17	Zfp119a		USP2
17	Zfp119b		USP33
17	Zfp598		USP37
18	Cxxc5		UVSSA
18	Diaph1		VAPA
18	Dpysl3		VEZF1
18	Dtwd2		VEZT
18	Egr1		VPS37A
18	Epc1		VPS4A
18	Garem1		VPS9D1
18	Gnpda1		VTA1
18	Kif5b		WDFY3
18	Ldlrad4		WDHD1
18	Lox		WDR12
18	Ndfip1		WDR35
18	Ndst1		WDR61
18	Onecut2		WDR7
18	Paip2		WIZ
18	Pkd2l2		WNK1
18	Ppp2r2b		WNT6
18	Rab18		WNT9A
18	Rbm27		WRN
18	Rpl17		WSB2
18	Seh1l		WTAP
18	Sft2d3		WWP2
18	Spry4		XKR5
18	Sra1		XKR6
18	Ttc39c		XPOT
18	Wdr7		YARS2
18	Zfp608		YPEL5
19	Ahnak		YTHDF2
19	Arl2		YWHAZ
19	Atad1		ZBED4
19	Cd248		ZBTB12
19	Dnmbp		ZBTB2
19	Dpp3		ZBTB7B
19	Eml3		ZBTB8OS
19	Gal3st3		ZC3H3
19	Grk5		ZCCHC14
19	Gucy2g		ZCCHC8
19	Klf9		ZFAND3
19	Ldb1		ZFAS1
19	Malat1		ZFHX3
19	Mta2		ZFP1
19	Mxi1		ZFP119A
19	Myof		ZFP119B
19	Neat1		ZFP282
19	Oga		ZFP503
19	Osbp		ZFP598
19	Pola2		ZFP608
19	Ppp2r5b		ZFP618
19	Pum3		ZFP644
19	Rbm4b		ZFP669
19	Rin1		ZFP768
19	Rtn3		ZFP821
19	Sart1		ZFP90
19	Sfr1		ZFPM1
19	Slc3a2		ZMIZ1
19	Smarca2		ZMYND8
19	Sufu		ZNRF1
19	Trim8		ZNRF2
19	Trpm3		ZZZ3
19	Ttc9c
19	Uhrf2
20	Il1rapl2
20	Msl3
20	Ube2a

## Sheet: Kegg 
		Note: Downstream genes of Peg3 are highlighted in yellow
			GENES >>>	4 of 32		6 of 34		2 of 62		1 of 24		1 of 19	1 of 51		5 of 42		2 of 77		1 of 46		1 of 27		2 of 17		9 of 155		5 of 44		21 of 267		6 of 52		2 of 44		5 of 50		8 of 52		8 of 135		8 of 69		30 of 328		3 of 69		8 of 50		0
S.N.	S.N.	LIST OF PATHWAYS		KEGG_CITRATE_CYCLE_TCA_CYCLE		KEGG_CYSTEINE_AND_METHIONINE_METABOLISM		KEGG_GLYCOLYSIS_GLUCONEOGENESIS		CHOLESTEROL_BIOSYNTHESIS		KEGG_FATTY_ACID_BIOSYNTHESIS	KEGG_FATTY_ACID_DEGRADATION		KEGG_FATTY_ACID_METABOLISM		KEGG_GLYCEROPHOSPHOLIPID_METABOLISM		KEGG_N_GLYCAN_BIOSYNTHESIS		KEGG_PENTOSE_PHOSPHATE_PATHWAY		KEGG_ONE_CARBON_POOL_BY_FOLATE		KEGG_JAK_STAT_SIGNALING_PATHWAY		KEGG_LYSINE_DEGRADATION		KEGG_MAPK_SIGNALING_PATHWAY		KEGG_MTOR_SIGNALING_PATHWAY		KEGG_NUCLEOTIDE_EXCISION_REPAIR		KEGG_NOD_LIKE_RECEPTOR_SIGNALING_PATHWAY		KEGG_OOCYTE_MEIOSIS		KEGG_OXIDATIVE_PHOSPHORYLATION		KEGG_P53_SIGNALING_PATHWAY		KEGG_PATHWAYS_IN_CANCER		KEGG_PPAR_SIGNALING_PATHWAY		KEGG_PYRIMIDINE_METABOLISM		KEGG_STEROID_BIOSYNTHESIS
1	1	KEGG_CITRATE_CYCLE_TCA_CYCLE		> Citrate cycle (TCA cycle)		> Cysteine and methionine metabolism		> Glycolysis / Gluconeogenesis		>Cholesterol Biosynthesis		> Fatty acid biosynthesis	> Fatty acid degradation		> Fatty acid metabolism		> Glycerophospholipid metabolism		> N-Glycan biosynthesis		> Pentose phosphate pathway		> One carbon pool by folate		> Jak-STAT signaling pathway		> Lysine degradation		> MAPK signaling pathway		> mTOR signaling pathway		> Nucleotide excision repair		> NOD-like receptor signaling pathway		> Oocyte meiosis		> Oxidative phosphorylation		> p53 signaling pathway		> Pathways in cancer		> PPAR signaling pathway		> Pyrimidine metabolism		> Steroid biosynthesis
2	2	KEGG_CYSTEINE_AND_METHIONINE_METABOLISM		ACLY		ADI1		ACSS1		ARV1		ACACA	ACAA1A		ACAA1		ACHE		ALG1+AD5AD7:AD52		ALDOA		ALDH1L1		AKT1		AADAT		AKT1		AKT1		CCNH		BIRC2BB7:BB68		A+BE7:BE120DCY1		ATP12A		APAF1		ABL1		ACAA1		AK3+BT58BT7:BT104		CEL
3	3	KEGG_GLYCOLYSIS_GLUCONEOGENESIS		ACO1		AHCY		ACSS2		MSMO1		ACACB	ACAA1B		ACAA2		AGPAT1		ALG10		ALDOB		AMT		AKT2		AASDH		AKT2		AKT2		CDK7		BIRC3		ADCY2		ATP4A		ATM		AKT1		ACADL		CAD		CYP27B1
4	4	CHOLESTEROL_BIOSYNTHESIS		ACO2		AHCYL1		ADH1A		TM7SF2		ACSBG1	ACAA2		ACADL		AGPAT2		ALG10B		ALDOC		ATIC		AKT3		AASDHPPT		AKT3		AKT3		CETN2		CARD18		ADCY3		ATP4B		ATR		AKT2		ACADM		CANT1		CYP51A1
5	5	KEGG_FATTY_ACID_BIOSYNTHESIS		CS		AHCYL2		ADH1B		SC5D		ACSBG2	ACADL		ACADM		AGPAT3		ALG11		DERA		DHFR		BCL2L1		AASS		ARRB1		BRAF		CUL4A		CARD6		ADCY4		ATP5A1		BAI1		AKT3		ACOX1		CDA		DHCR24
6	6	KEGG_FATTY_ACID_DEGRADATION		DLAT		AMD1		ADH1C		ACAT2		ACSBG3	ACADM		ACADS		AGPAT4		ALG12		FBP1		FTCD		CBL		ACAT1		ARRB2		CAB39		CUL4B		CARD8		ADCY5		ATP5B		BAX		APC		ACOX2		CMPK1		DHCR7
7	7	KEGG_FATTY_ACID_METABOLISM		DLD		APIP		ADH4		GGPS1		ACSF3	ACADS		ACADSB		AGPAT6		ALG13		FBP2		GART		CBLB		ACAT2		ATF2		CAB39L		DDB1		CARD9		ADCY6		ATP5C1		BBC3		APC2		ACOX3		CMPK2		EBP
8	8	KEGG_GLYCEROPHOSPHOLIPID_METABOLISM		DLST		BHMT		ADH5		FDFT1		ACSL1	ACADSB		ACADVL		AGPAT9		ALG14		G6PD		MTFMT		CBLC		ALDH1B1		ATF4		DDIT4		DDB2		CASP1		ADCY7		ATP5D		BID		APPL1		ACSL1		CTPS		FDFT1
9	9	KEGG_N_GLYCAN_BIOSYNTHESIS		FH		CBS		ADH6		LSS		ACSL3	ACADVL		ACAT1		C17orf48		ALG2		GPI		MTHFD1		CCND1		ALDH2		BDNF		EIF4B		ERCC1		CASP5		ADCY8		ATP5E		CASP3		AR		ACSL3		CTPS2		HSD17B7
10	10	KEGG_PENTOSE_PHOSPHATE_PATHWAY		IDH1		CDO1		ADH7		FDPS		ACSL4	ACAT1		ACAT2		CDIPT		ALG3		H6PD		MTHFD1L		CCND2		ALDH3A2		BRAF		EIF4E		ERCC2		CASP8		ADCY9		ATP5F1		CASP8		ARAF		ACSL4		DCK		LIPA
11	11	KEGG_ONE_CARBON_POOL_BY_FOLATE		IDH2		CTH		AKR1A1		HMGCR		ACSL5	ACAT2		ACOX1		CDS1		ALG5		LOC729020		MTHFD2		CCND3		ALDH7A1		CACNA1A		EIF4E1B		ERCC3		CCL11		ANAPC1		ATP5G1		CASP9		ARNT		ACSL5		DCTD		LSS
12	12	KEGG_JAK_STAT_SIGNALING_PATHWAY		IDH3A		DNMT1		ALDH1A3		HMGCS1		ACSL6	ACAT3		ACOX3		CDS2		ALG6		PFKL		MTHFD2L		CISH		ALDH9A1		CACNA1B		EIF4E2		ERCC4		CCL13		ANAPC10		ATP5G1P5		CCNB1		ARNT2		ACSL6		DHODH		MSMO1
13	13	KEGG_LYSINE_DEGRADATION		IDH3B		DNMT3A		ALDH1B1		DHCR7		CBR4	ACOX1		ACSL1		CHAT		ALG8		PFKM		MTHFR		CLCF1		ASH1L		CACNA1C		EIF4EBP1		ERCC5		CCL2		ANAPC11		ATP5G2		CCNB2		AXIN1		ADIPOQ		DPYD		NSDHL
14	14	KEGG_MAPK_SIGNALING_PATHWAY		IDH3G		DNMT3B		ALDH2		MVD		FASN	ACOX3		ACSL3		CHKA		ALG9		PFKP		MTHFS		CNTF		BBOX1		CACNA1D		FIGF		ERCC6		CCL5		ANAPC13		ATP5G3		CCNB3		AXIN2		ANGPTL4		DPYS		SC5DL
15	15	KEGG_MTOR_SIGNALING_PATHWAY		LOC283398		DNMT3L		ALDH3A1		HSD17B7		H2-KE6	ACSBG1		ACSL4		CHKB		B4GALT1		PGD		MTR		CNTFR		DLST		CACNA1E		HIF1A		ERCC8		CCL7		ANAPC2		ATP5H		CCND1		BAD		APOA1		DTYMK		SOAT1
16	16	KEGG_NUCLEOTIDE_EXCISION_REPAIR		LOC642502		ENOPH1		ALDH3A2		DHCR24		HTD2	ACSBG2		ACSL5		CHPT1		B4GALT2		PGLS		SHMT1		CREBBP		DOT1L		CACNA1F		IGF1		GTF2H1		CCL8		ANAPC4		ATP5I		CCND2		BAX		APOA2		DUT		SOAT2
17	17	KEGG_NOD_LIKE_RECEPTOR_SIGNALING_PATHWAY		MDH1		GOT1		ALDH3B1		MVK		MCAT	ACSBG3		ACSL6		CRLS1		B4GALT3		PGM1		SHMT2		CRLF2		ECHS1		CACNA1G		INS		GTF2H2		CHUK		ANAPC5		ATP5J		CCND3		BCL2		APOA5		ENTPD1		SQLE
18	18	KEGG_OOCYTE_MEIOSIS		MDH2		GOT2		ALDH3B2		IDI2		MECR	ACSL1		ADH1A		DGKA		DAD1		PGM2		TYMS		CSF2		EHHADH		CACNA1H		MAPK1		GTF2H3		CXCL1		ANAPC7		ATP5J2		CCNE1		BCL2L1		APOC3		ENTPD3		TM7SF2
19	19	KEGG_OXIDATIVE_PHOSPHORYLATION		OGDH		IL4I1		ALDH7A1		SQLE		OLAH	ACSL3		ADH1B		DGKB		DDOST		PRPS1				CSF2RA		EHMT1		CACNA1I		MAPK3		GTF2H4		CXCL2		AR		ATP5L		CCNE2		BCR		AQP7		ENTPD4
20	20	KEGG_P53_SIGNALING_PATHWAY		OGDHL		LDHA		ALDH9A1		EBP		OXSM	ACSL4		ADH1C		DGKD		DOLPP1		PRPS1L1				CSF2RB		EHMT2		CACNA1S		MLST8		GTF2H5		ERBB2IP		AURKA		ATP5O		CCNG1		BID		CD36		ENTPD5
21	21	KEGG_PATHWAYS_IN_CANCER		PC		LDHAL6A		ALDOA		LBR			ACSL5		ADH4		DGKE		DPAGT1		PRPS2				CSF3		GCDH		CACNA2D1		MTOR		LIG1		HSP90AA1		BTRC		ATP6		CCNG2		BIRC2		CPT1A		ENTPD6
22	22	KEGG_PPAR_SIGNALING_PATHWAY		PCK1		LDHAL6B		ALDOB		CYP51A1			ACSL6		ADH5		DGKG		DPM1		RBKS				CSF3R		HADH		CACNA2D2		PDPK1		MNAT1		HSP90AB1		BUB1		ATP6AP1		CD82		BIRC3		CPT1B		ENTPD8
23	23	KEGG_PYRIMIDINE_METABOLISM		PCK2		LDHB		ALDOC		NSDHL			ADH1		ADH6		DGKH		DPM2		RPE				CSH1		HADHA		CACNA2D3		PGF		PCNA		HSP90B1		CALM1		ATP6V0A1		CDK1		BIRC5		CPT1C		ITPA
24	24	KEGG_STEROID_BIOSYNTHESIS		PDHA1		LDHC		BPGM		IDI1			ADH4		ADH7		DGKI		DPM3		RPIA				CTF1		NSD1		CACNA2D4		PIK3CA		POLD1		IKBKB		CALM2		ATP6V0A2		CDK2		BMP2		CPT2		NME1
25	25	KEGG_RNA_POLYMERASE		PDHA2		MAT1A		DLAT		PMVK			ADH5		ALDH1B1		DGKQ		FUT8		TALDO1				EP300		OGDH		CACNB1		PIK3CB		POLD2		IKBKG		CALM3		ATP6V0A4		CDK4		BMP4		CYP27A1		NME1-NME2
26	26	KEGG_RNA_DEGRADATION		PDHB		MAT2A		DLD					ADH7		ALDH2		DGKZ		GANAB		TKT				EPO		OGDHL		CACNB2		PIK3CD		POLD3		IL18		CALML3		ATP6V0B		CDK6		BRAF		CYP4A11		NME2
27	27	KEGG_RETINOL_METABOLISM		SDHA		MAT2B		ENO1					ALDH1B1		ALDH3A2		ETNK1		MAN1A1		TKTL1				EPOR		PIPOX		CACNB3		PIK3CG		POLD4		IL1B		CALML5		ATP6V0C		CDKN1A		BRCA2		CYP4A22		NME3
28	28	KEGG_RIBOFLAVIN_METABOLISM		SDHB		MPST		ENO2					ALDH2		ALDH7A1		ETNK2		MAN1A2		TKTL2				GH1		PLOD1		CACNB4		PIK3R1		POLE		IL6		CALML6		ATP6V0D1		CDKN2A		CASP3		CYP7A1		NME4
29	29	KEGG_T_CELL_RECEPTOR_SIGNALING_PATHWAY		SDHC		MTAP		ENO3					ALDH3A2		ALDH9A1		GNPAT		MAN1B1						GH2		PLOD2		CACNG1		PIK3R2		POLE2		IL8		CAMK2A		ATP6V0D2		CHEK1		CASP8		CYP8B1		NME5
30	30	KEGG_TOLL_LIKE_RECEPTOR_SIGNALING_PATHWAY		SDHD		MTR		FBP1					ALDH7A1		CPT1A		GPAM		MAN1C1						GHR		PLOD3		CACNG2		PIK3R3		POLE3		MAP3K7		CAMK2B		ATP6V0E1		CHEK2		CASP9		DBI		NME6
31	31	KEGG_VALINE_LEUCINE_AND_ISOLEUCINE_BIOSYNTHESIS		SUCLA2		SDS		FBP2					ALDH9A1		CPT1B		GPAT2		MAN2A1						GRB2		SETD1A		CACNG3		PIK3R5		POLE4		MAPK1		CAMK2D		ATP6V0E2		CYCS		CBL		EHHADH		NME7
32		KEGG_WNT_SIGNALING_PATHWAY		SUCLG1		SMS		G6PC					CPT1A		CPT1C		GPD1		MAN2A2						IFNA1		SETD1B		CACNG4		PRKAA1		RAD23A		MAPK10		CAMK2G		ATP6V1A		DDB2		CBLB		FABP1		NT5C
				SUCLG2		SRM		G6PC2					CPT1B		CPT2		GPD1L		MGAT1						IFNA10		SETD2		CACNG5		PRKAA2		RAD23B		MAPK11		CCNB1		ATP6V1B1		EI24		CBLC		FABP2		NT5C1A
						TAT		GALM					CPT1C		CYP4A11		GPD2		MGAT2						IFNA13		SETD7		CACNG6		RHEB		RBX1		MAPK12		CCNB2		ATP6V1B2		FAS		CCDC6		FABP3		NT5C1B
						TRDMT1		GAPDH					CPT2		CYP4A22		JMJD7-PLA2G4B		MGAT3						IFNA14		SETD8		CACNG7		RICTOR		RFC1		MAPK13		CCNE1		ATP6V1C1		GADD45A		CCNA1		FABP4		NT5C2
								GCK					CYP4A10		ECHS1		LCAT		MGAT4A						IFNA16		SETDB1		CACNG8		RPS6		RFC2		MAPK14		CCNE2		ATP6V1C2		GADD45B		CCND1		FABP5		NT5C3
								GPI					CYP4A12A		ECI1		LCLAT1		MGAT4B						IFNA17		SETDB2		CASP3		RPS6KA1		RFC3		MAPK3		CDC16		ATP6V1D		GADD45G		CCNE1		FABP6		NT5E
								HK1					CYP4A12B		ECI2		LPCAT1		MGAT5						IFNA2		SETMAR		CD14		RPS6KA2		RFC4		MAPK8		CDC20		ATP6V1E1		GTSE1		CCNE2		FABP7		NT5M
								HK2					CYP4A14		EHHADH		LPCAT2		MGAT5B						IFNA21		SUV39H1		CDC25B		RPS6KA3		RFC5		MAPK9		CDC23		ATP6V1E2		IGF1		CDC42		FADS2		NUDT2
								HK3					CYP4A29		GCDH		LPCAT3		MOGS						IFNA4		SUV39H2		CDC42		RPS6KA6		RPA1		MEFV		CDC25C		ATP6V1F		IGFBP3		CDH1		GK		PNP
								LDHA					CYP4A30B		HADH		LPCAT4		RFT1						IFNA5		SUV420H1		CHP		RPS6KB1		RPA2		NAIP		CDC26		ATP6V1G1		LOC651610		CDK2		GK2		PNPT1
								LDHAL6A					CYP4A31		HADHA		LPGAT1		RPN1						IFNA6		SUV420H2		CHP2		RPS6KB2		RPA3		NFKB1		CDC27		ATP6V1G2		MDM2		CDK4		HMGCS2		POLA1
								LDHAL6B					CYP4A32		HADHB		LYPLA1		RPN2						IFNA7		TMLHE		CHUK		RPTOR		RPA4		NFKBIA		CDK1		ATP6V1G3		MDM4		CDK6		ILK		POLA2
								LDHB					ECHS1				LYPLA2		ST6GAL1						IFNA8		WHSC1		CRK		STK11		XPA		NFKBIB		CDK2		ATP6V1H		PERP		CDKN1A		LPL		POLD1
								LDHC					ECI1				MBOAT1		STT3A						IFNAR1		WHSC1L1		CRKL		STRADA		XPC		NLRC4		CHP		ATP8		PIDD		CDKN1B		ME1		POLD2
								PCK1					ECI2				MBOAT2		STT3B						IFNAR2				DAXX		TSC1				NLRP1		CHP2		COX1		PMAIP1		CDKN2A		MMP1		POLD3
								PCK2					ECI3				MBOAT7		TUSC3						IFNB1				DDIT3		TSC2				NLRP3		CPEB1		COX10		PPM1D		CDKN2B		NR1H3		POLD4
								PDHA1					EHHADH				PCYT1A								IFNE				DUSP1		ULK1				NOD1		CUL1		COX11		PTEN		CEBPA		OLR1		POLE
								PDHA2					GCDH				PCYT1B								IFNG				DUSP10		ULK2				NOD2		ESPL1		COX15		RCHY1		CHUK		PCK1		POLE2
								PDHB					HADH				PCYT2								IFNGR1				DUSP14		ULK3				PSTPIP1		FBXO43		COX17		RFWD2		CKS1B		PCK2		POLE3
								PFKL					HADHA				PEMT								IFNGR2				DUSP16		VEGFA				PYCARD		FBXO5		COX2		RPRM		COL4A1		PDPK1		POLE4
								PFKM					HADHB				PGS1								IFNK				DUSP2		VEGFB				PYDC1		FBXW11		COX3		RRM2		COL4A2		PLIN1		POLR1A
								PFKP									PHOSPHO1								IFNW1				DUSP3		VEGFC				RELA		IGF1		COX4I1		RRM2B		COL4A4		PLTP		POLR1B
								PGAM1									PISD								IL10				DUSP4						RIPK2		IGF1R		COX4I2		SERPINB5		COL4A6		PPARA		POLR1C
								PGAM2									PLA2G10								IL10RA				DUSP5						SUGT1		INS		COX5A		SERPINE1		CREBBP		PPARD		POLR1D
								PGAM4									PLA2G12A								IL10RB				DUSP6						TAB1		ITPR1		COX5B		SESN1		CRK		PPARG		POLR1E
								PGK1									PLA2G12B								IL11				DUSP7						TAB2		ITPR2		COX6A1		SESN2		CRKL		RXRA		POLR2A
								PGK2									PLA2G15								IL11RA				DUSP8						TAB3		ITPR3		COX6A2		SESN3		CSF1R		RXRB		POLR2B
								PGM1									PLA2G1B								IL12A				DUSP9						TNF		LOC650621		COX6B1		SFN		CSF2RA		RXRG		POLR2C
								PGM2									PLA2G2A								IL12B				ECSIT						TNFAIP3		LOC728622		COX6B2		SHISA5		CSF3R		SCD		POLR2D
								PKLR									PLA2G2C								IL12RB1				EGF						TRAF6		MAD2L1		COX6C		SIAH1		CTBP1		SCD5		POLR2E
								PKM2									PLA2G2D								IL12RB2				EGFR						TRIP6		MAD2L2		COX6CP3		STEAP3		CTBP2		SCP2		POLR2F
								TPI1									PLA2G2E								IL13				ELK1						XIAP		MAP2K1		COX7A1		THBS1		CTNNA1		SLC27A1		POLR2G
																	PLA2G2F								IL13RA1				ELK4								MAPK1		COX7A2		TNFRSF10B		CTNNA2		SLC27A2		POLR2H
																	PLA2G3								IL13RA2				FAS								MAPK12		COX7A2L		TP53		CTNNA3		SLC27A4		POLR2I
																	PLA2G4A								IL15				FASLG								MAPK3		COX7B		TP53AIP1		CTNNB1		SLC27A5		POLR2J
																	PLA2G4B								IL15RA				FGF1								MOS		COX7B2		TP53I3		CUL2		SLC27A6		POLR2J2
																	PLA2G4E								IL19				FGF10								PGR		COX7C		TP73		CYCS		SORBS1		POLR2J3
																	PLA2G5								IL2				FGF11								PKMYT1		COX8A		TSC2		DAPK1		UBC		POLR2K
																	PLA2G6								IL20				FGF12								PLCZ1		COX8C		ZMAT3		DAPK2		UCP1		POLR2L
																	PLD1								IL20RA				FGF13								PLK1		CYC1				DAPK3				POLR3A
																	PLD2								IL20RB				FGF14								PPP1CA		CYTB				DCC				POLR3B
																	PPAP2A								IL21				FGF16								PPP1CB		LHPP				DVL1				POLR3C
																	PPAP2B								IL21R				FGF17								PPP1CC		LOC100133737				DVL2				POLR3D
																	PPAP2C								IL22				FGF18								PPP2CA		LOC642502				DVL3				POLR3F
																	PTDSS1								IL22RA1				FGF19								PPP2CB		LOC644310				E2F1				POLR3G
																	PTDSS2								IL22RA2				FGF2								PPP2R1A		LOC727947				E2F2				POLR3GL
																	TAZ								IL23A				FGF20								PPP2R1B		ND1				E2F3				POLR3H
																									IL23R				FGF21								PPP2R5A		ND2				EGF				POLR3K
																									IL24				FGF22								PPP2R5B		ND3				EGFR				PRIM1
																									IL26				FGF23								PPP2R5C		ND4				EGLN1				PRIM2
																									IL28A				FGF3								PPP2R5D		ND4L				EGLN2				RRM1
																									IL28B				FGF4								PPP2R5E		ND5				EGLN3				RRM2
																									IL28RA				FGF5								PPP3CA		ND6				EP300				RRM2B
																									IL29				FGF6								PPP3CB		NDUFA1				EPAS1				TK1
																									IL2RA				FGF7								PPP3CC		NDUFA10				ERBB2				TK2
																									IL2RB				FGF8								PPP3R1		NDUFA11				ETS1				TXNRD1
																									IL2RG				FGF9								PPP3R2		NDUFA2				FADD				TXNRD2
																									IL3				FGFR1								PRKACA		NDUFA3				FAS				TYMP
																									IL3RA				FGFR2								PRKACB		NDUFA4				FASLG				TYMS
																									IL4				FGFR3								PRKACG		NDUFA4L2				FGF1				UCK1
																									IL4R				FGFR4								PRKX		NDUFA5				FGF10				UCK2
																									IL5				FLNA								PTTG1		NDUFA6				FGF11				UCKL1
																									IL5RA				FLNB								PTTG2		NDUFA7				FGF12				UMPS
																									IL6				FLNC								RBX1		NDUFA8				FGF13				UPB1
																									IL6R				FOS								REC8		NDUFA9				FGF14				UPP1
																									IL6ST				GADD45A								RPS6KA1		NDUFAB1				FGF16				UPP2
																									IL7				GADD45B								RPS6KA2		NDUFB1				FGF17				UPRT
																									IL7R				GADD45G								RPS6KA3		NDUFB10				FGF18				ZNRD1
																									IL9				GNA12								RPS6KA6		NDUFB2				FGF19
																									IL9R				GNG12								SGOL1		NDUFB3				FGF2
																									IRF9				GRB2								SKP1		NDUFB4				FGF20
																									JAK1				HRAS								SLK		NDUFB5				FGF21
																									JAK2				HSPA1A								SMC1A		NDUFB6				FGF22
																									JAK3				HSPA1B								SMC1B		NDUFB7				FGF23
																									LEP				HSPA1L								SMC3		NDUFB8				FGF3
																									LEPR				HSPA2								SPDYA		NDUFB9				FGF4
																									LIF	link			HSPA6								SPDYC		NDUFC1				FGF5
																									LIFR				HSPA8								STAG3		NDUFC2				FGF6
																									MPL				HSPB1								YWHAB		NDUFS1				FGF7
																									MYC				IKBKB								YWHAE		NDUFS2				FGF8
																									OSM				IKBKG								YWHAG		NDUFS3				FGF9
																									OSMR				IL1A								YWHAH		NDUFS4				FGFR1
																									PIAS1				IL1B								YWHAQ		NDUFS5				FGFR2
																									PIAS2				IL1R1								YWHAZ		NDUFS6				FGFR3
																									PIAS3				IL1R2										NDUFS7				FH
																									PIAS4				JMJD7-PLA2G4B										NDUFS8				FIGF
																									PIK3CA				JUN										NDUFV1				FLT3
																									PIK3CB				JUND										NDUFV2				FLT3LG
																									PIK3CD				KRAS										NDUFV3				FN1
																									PIK3CG				LAMTOR3										PPA1				FOS
																									PIK3R1				MAP2K1										PPA2				FOXO1
																									PIK3R2				MAP2K2										SDHA				FZD1
																									PIK3R3				MAP2K3										SDHB				FZD10
																									PIK3R5				MAP2K4										SDHC				FZD2
																									PIM1	link			MAP2K5										SDHD				FZD3
																									PRL				MAP2K6										TCIRG1				FZD4
																									PRLR				MAP2K7										UQCR10				FZD5
																									PTPN11				MAP3K1										UQCR11				FZD6
																									PTPN6				MAP3K11										UQCRB				FZD7
																									SOCS1				MAP3K12										UQCRC1				FZD8
																									SOCS2	link			MAP3K13										UQCRC2				FZD9
																									SOCS3				MAP3K14										UQCRFS1				GLI1
																									SOCS4				MAP3K2										UQCRH				GLI2
																									SOCS5				MAP3K3										UQCRHL				GLI3
																									SOCS7				MAP3K4										UQCRQ				GRB2
																									SOS1	link			MAP3K5														GSK3B
																									SOS2				MAP3K6														GSTP1
																									SPRED1				MAP3K7														HDAC1
																									SPRED2				MAP3K8														HDAC2
																									SPRY1				MAP4K1														HGF
																									SPRY2	link			MAP4K2														HHIP
																									SPRY3				MAP4K3														HIF1A
																									SPRY4	link			MAP4K4														HRAS
																									STAM				MAPK1														HSP90AA1
																									STAM2				MAPK10														HSP90AB1
																									STAT1				MAPK11														HSP90B1
																									STAT2				MAPK12														IGF1
																									STAT3	link			MAPK13														IGF1R
																									STAT4				MAPK14														IKBKB
																									STAT5A				MAPK3														IKBKG
																									STAT5B	link			MAPK7														IL6
																									STAT6	link			MAPK8														IL8
																									TPO				MAPK8IP1														ITGA2
																									TSLP				MAPK8IP2														ITGA2B
																									TYK2				MAPK8IP3														ITGA3
																													MAPK9														ITGA6
																													MAPKAPK2														ITGAV
																													MAPKAPK3														ITGB1
																													MAPKAPK5														JAK1
																									9				MAPT														JUN
																													MAX														JUP
																													MECOM														KIT
																													MEF2C														KITLG
																													MKNK1														KLK3
																													MKNK2														KRAS
																													MOS														LAMA1
																													MRAS														LAMA2
																													MYC														LAMA3
																													NF1														LAMA4
																													NFATC2														LAMA5
																													NFATC4														LAMB1
																													NFKB1														LAMB2
																													NFKB2														LAMB3
																													NGF														LAMB4
																													NLK														LAMC1
																													NR4A1														LAMC2
																													NRAS														LAMC3
																													NTF3														LEF1
																													NTF4														LOC652346
																													NTRK1														LOC652671
																													NTRK2														LOC652799
																													PAK1														MAP2K1
																													PAK2														MAP2K2
																													PDGFA														MAPK1
																													PDGFB														MAPK10
																													PDGFRA														MAPK3
																													PDGFRB														MAPK8
																													PLA2G10														MAPK9
																													PLA2G12A														MAX
																													PLA2G12B														MDM2
																													PLA2G1B														MECOM
																													PLA2G2A														MET
																													PLA2G2C														MITF
																													PLA2G2D														MLH1
																													PLA2G2E														MMP1
																													PLA2G2F														MMP2
																													PLA2G3														MMP9
																													PLA2G4A														MSH2
																													PLA2G4B														MSH3
																													PLA2G4E														MSH6
																													PLA2G5														MTOR
																													PLA2G6														MYC
																													PPM1A														NCOA4
																													PPM1B														NFKB1
																													PPP3CA														NFKB2
																													PPP3CB														NFKBIA
																													PPP3CC														NKX3-1
																													PPP3R1														NOS2
																													PPP3R2														NRAS
																													PPP5C														NTRK1
																													PRKACA														PAX8
																													PRKACB														PDGFA
																													PRKACG														PDGFB
																													PRKCA														PDGFRA
																													PRKCB														PDGFRB
																													PRKCG														PGF
																													PRKX														PIAS1
																													PTPN5														PIAS2
																													PTPN7														PIAS3
																													PTPRR														PIAS4
																													RAC1														PIK3CA
																													RAC2														PIK3CB
																													RAC3														PIK3CD
																													RAF1														PIK3CG
																													RAP1A														PIK3R1
																													RAP1B														PIK3R2
																													RAPGEF2														PIK3R3
																													RASA1														PIK3R5
																													RASA2														PLCG1
																													RASGRF1														PLCG2
																													RASGRF2														PLD1
																													RASGRP1														PML
																													RASGRP2														PPARD
																													RASGRP3														PPARG
																													RASGRP4														PRKCA
																													RELA														PRKCB
																													RELB														PRKCG
																													RPS6KA1														PTCH1
																													RPS6KA2														PTCH2
																													RPS6KA3														PTEN
																													RPS6KA4														PTGS2
																													RPS6KA5														PTK2
																													RPS6KA6														RAC1
																													RRAS														RAC2
																													RRAS2														RAC3
																													SOS1														RAD51
																													SOS2														RAF1
																													SRF														RALA
																													STK3														RALB
																													STK4														RALBP1
																													STMN1														RALGDS
																													TAB1														RARA
																													TAB2														RARB
																													TAOK1														RASSF1
																													TAOK2														RASSF5
																													TAOK3														RB1
																													TGFB1														RBX1
																													TGFB2														RELA
																													TGFB3														RET
																													TGFBR1														RHOA
																													TGFBR2														RUNX1
																													TNF														RUNX1T1
																													TNFRSF1A														RXRA
																													TP53														RXRB
																													TRAF2														RXRG
																													TRAF6														SHH
																													ZAK														SKP2
																																											SLC2A1
																																											SMAD2
																																											SMAD3
																																											SMAD4
																																											SMO
																																											SOS1
																																											SOS2
																																											SPI1
																																											STAT1
																																											STAT3
																																											STAT5A
																																											STAT5B
																																											STK36
																																											STK4
																																											SUFU
																																											TCEB1
																																											TCEB2
																																											TCF7
																																											TCF7L1
																																											TCF7L2
																																											TFG
																																											TGFA
																																											TGFB1
																																											TGFB2
																																											TGFB3
																																											TGFBR1
																																											TGFBR2
																																											TP53
																																											TPM3
																																											TPR
																																											TRAF1
																																											TRAF2
																																											TRAF3
																																											TRAF4
																																											TRAF5
																																											TRAF6
																																											VEGFA
																																											VEGFB
																																											VEGFC
																																											VHL
																																											WNT1
																																											WNT10A
																																											WNT10B
																																											WNT11
																																											WNT16
																																											WNT2
																																											WNT2B
																																											WNT3
																																											WNT3A
																																											WNT4
																																											WNT5A
																																											WNT5B
																																											WNT6
																																											WNT7A
																																											WNT7B
																																											WNT8A
																																											WNT8B
																																											WNT9A
																																											WNT9B
																																											XIAP
																																											ZBTB16
