# Supplementary material for: PEG3 controls lipogenesis through ACLY
Source: PLoS One. 2021 May 28;16(5):e0252354. doi: 10.1371/journal.pone.0252354 (PMC8162686; doi:10.1371/journal.pone.0252354)
Supplement: S2 File — (XLSX) [file pone.0252354.s006.xlsx]

## Sheet: Primers list
	RT-Primers	Oligo Sequence
	Peg3-RT-F	GGTTCAGTGTGGGTGCACTAGACT
	Peg3-RT-R	TCCCTAGTGTGCATGATCTGGT
	Hmgcr-RT-F	ACAGGCCGGGAAGAATGTC
	Hmgcr-RT-R	GACCTTTCTAGAGCGAGTGCA
	Idh1-RT-F	CCTGAGCTAATTTGGCCTTCA
	Idh1-RT-R	CATGTACCAGAAAGGGCAAGA
	Fasn-RT-F	GATGACAGGAGATGGAAGGCTG
	Fasn-RT-R	TCGGATGCCTCTGAACCACTCA
	Acly-RT-F	GGCTGGAGCGATCCGAAGAG
	Acly-RT-R	CACGGGTGGTCCTGCAGCA
	Gapdh-RT-F	ATGACATCAAGAAGGTGGTG
	Gapdh-RT-R	CATACCAGGAAATGAGCTTG
	ChIP-Primers	Oligo Sequence
	mAcly-chip-F	GGACGCGCAAAGGCAATCCGGA
	mAcly-chip-R	GTACCCACTAAGCTTCCTGCTTC
	mIdh1-chip-F	CTGGGTTGCGATGAAGCTGCACT
	mIdh1-chip-R	CACATAGCGCCCTCTAGCGTCCA
	mFasn-chip-F	CTCGGCCTGATCGCGGAGCTCA
	mFasn-chip-R	AATAGCGCCGGCGCGGCCTAGA
	mHmgcr-chip-F
	mHmgcr-chip-R
