# Supplementary material for: PEG3 controls lipogenesis through ACLY
Source: PLoS One. 2021 May 28;16(5):e0252354. doi: 10.1371/journal.pone.0252354 (PMC8162686; doi:10.1371/journal.pone.0252354)
Supplement: S3 File — (XLSX) [file pone.0252354.s007.xlsx]

## Sheet: Embryo_Acly_combined_COKO
		WT-F1	WT-F2	WT-M1	WT-M2	COKO-F1	COKO-F2	COKO-M1	COKO-M2
	ACLY	0.030362	0.0371721	0.0326102	0.0305733	0.0429339	0.0525848	0.029903	0.0472211
		0.00158565	0.00108676	0.00399179	0.00255613	0.000485054	0.00571371	0.00286412	0.00324416
		WT-F1	WT-F2	WT-M1	WT-M2	COKO-F1	COKO-F2	COKO-M1	COKO-M2
	ACLY	1	1	1	1	1.41407	1.41463	0.916982	1.54452
		0.00158565	0.00108676	0.00399179	0.00255613	0.000485054	0.00571371	0.00286412	0.00324416
		WT-F1	CoKO-F1	WT-F2	CoKO-F2	WT-M1	CoKO-M1	WT-M2	CoKO-M2
	ACLY	1	1.41407	1	1.41463	1	0.916982	1	1.54452
		0.00158565	0.000485054	0.00108676	0.00571371	0.00399179	0.00286412	0.00255613	0.00324416
			WT		COKO	t-test
		WT-F1	0.0321927	COKO-F1	0.0434678	0.000194184
			0.0294211		0.0425204
			0.0294721		0.0428136
		WT-F2		COKO-F2	0.051474	0.0371078
			0.0364037		0.0475081
			0.0379406		0.0587724
		WT-M1	0.0311494	COKO-M1	0.03315	0.393916
			0.0295546		0.0277358
			0.0371266		0.0288231
		WT-M2	0.0277819	COKO-M2	0.0490439	0.00221395
			0.0311382		0.0434755
			0.0327997		0.0491439

## Sheet: Embryo_Acly_combined_U1
		WT-F1	WT-F2	WT-M1	WT-M2	U1-F1	U1-F2	U1-M1	U1-M2
	ACLY	0.196893	0.161403	0.303746	0.167107	0.188834	0.111158	0.227385	0.127623													14.5 embryos
		0.00388572	0.00953119	0.0236696	0.00718459	0.0282003	0.0218911	0.0272527	0.0248303
		WT-F1	WT-F2	WT-M1	WT-M2	U1-F1	U1-F2	U1-M1	U1-M2
	ACLY	1	1	1	1	0.959073	0.688695	0.748603	0.763718
		0.00388572	0.00953119	0.0236696	0.00718459	0.0282003	0.0218911	0.0272527	0.0248303
		WT-F1	U1-F1	WT-F2	U1-F2	WT-M1	U1-M1	WT-M2	U1-M2
	ACLY	1	0.959073	1	0.688695	1	0.748603	1	0.763718
		0.00388572	0.0282003	0.00953119	0.0218911	0.0236696	0.0272527	0.00718459	0.0248303
		WT		U1	t-test
	WT-M1	0.330945	U1-M1	0.25317	0.0215029
		0.287818		0.230116
		0.292475		0.19887
	WT-F1		U1-F1	0.206201	0.728204
		0.19964		0.204006
		0.194145		0.156296
	WT-M2	0.17373	U1-M2	0.11918	0.0572367
		0.159469		0.155574
		0.168123		0.108115
	WT-F2	0.159943	U1-F2	0.103241	0.0218679
		0.152687		0.0943261
		0.17158		0.135906

## Sheet: Mammary gland_ACLY_COKO
	ACLY	WT-F1	WT-F2	WT-M1	WT-M2	COKO-F1	COKO-F2	COKO-M1	COKO-M2
		0.0255081	0.0526851	0.433999	0.132068	0.0950371	0.106428	0.186823	0.0499612
		0.0173371	0.0194708	0.112298	0.0247859	0.0115269	0.0199722	0.0414901	0.0052136
	ACLY	WT-F1	WT-F2	WT-M1	WT-M2	COKO-F1	COKO-F2	COKO-M1	COKO-M2
		1	1	1	1	3.72577	2.02008	0.430467	0.378298
		0.0173371	0.00351966	0.112298	0.0549601	0.0115269	0.184742	0.0414901	0.104704
		WT-F1	CoKO-F1	WT-F2	CoKO-F2	WT-M1	CoKO-M1	WT-M2	CoKO-M2
	ACLY	1	3.72577	1	2.02008	1	0.430467	1	0.378298
		0.0173371	0.0115269	0.00351966	0.184742	0.112298	0.0414901	0.0549601	0.104704
		WT		COKO	t-test
	WT-F1	0.0183345	COKO-F1	0.100131	0.00443794	***
		0.0452807		0.103139
		0.012909		0.0818408
	WT-F2	0.0642001	COKO-F2	0.113526	0.0859679
		0.0636508		0.0838767
		0.0302043		0.121882
	WT-M1	0.354593	COKO-M1	0.21616	0.100006
		0.513406		0.157485
	WT-M2	0.159672	COKO-M2	0.0524153	0.00494456	**
		0.124813		0.0439735
		0.11172		0.053495

## Sheet: Mammary gland_ACLY_U1
	ACLY	WTF	WTM	U1F	U1M		ACLY	WTF	WTM	U1F	U1M
		0.343484	0.059756	0.575405	0.123074			0.173373	0.165178	0.202313	0.256616
		0.031097	0.0138015	0.172805	0.018067			0.0184307	0.0229423	0.00887536	0.0653224
	ACLY	WTF	WTM	U1F	U1M		ACLY	WTF	WTM	U1F	U1M
		1	1	1.6752	2.05961			1	1	1.16692	1.55357
		0.031097	0.0138015	0.172805	0.018067			0.0184307	0.0229423	0.00887536	0.0653224
	ACLY	WT-F1	U1-F1	WT-F2	U1-F2	WT-M1	U1-M1	WT-M2	U1-M2
		1	1.6752	1	1.16692	1	2.05961	1	1.55357
		0.031097	0.172805	0.0184307	0.00887536	0.0138015	0.018067	0.0229423	0.0653224
		WT		U1	t-test
	WT-M1	0.0444726	U1-M1	0.135849	0.0202835
		0.0634866		0.110298
		0.0713087
	WT-F1	0.307576	U1-F1	0.453213	0.0902422
		0.361434		0.697597
		0.361442
	WT-M2	0.13896	U1-M2	0.188568	0.0840851
		0.175		0.26246
		0.181574		0.31882
	WT-F2	0.152915	U1-F2	0.201529	0.0704177
		0.178526		0.193856
		0.188679		0.211555

## Sheet: Mgland Coko adjusted
ACLY_embryo									ACLY Mgland
WT-F1	CoKO-F1	WT-F2	CoKO-F2	WT-M1	CoKO-M1	WT-M2	CoKO-M2		WT-F1	CoKO-F1	WT-F2	CoKO-F2	WT-M1	CoKO-M1	WT-M2	CoKO-M2
1	1.41407	1	1.41463	1	0.916982	1	1.54452		1	3.72577	1	2.02008	1	0.430467	1	0.378298
0.00158565	0.000485054	0.00108676	0.00571371	0.00399179	0.00286412	0.00255613	0.00324416		0.0173371	0.0115269	0.00351966	0.184742	0.112298	0.0414901	0.0549601	0.104704
ACLY_embryo									ACLY Mgland
WT-F1	CoKO-F1	WT-F2	CoKO-F2	WT-M1	CoKO-M1	WT-M2	CoKO-M2		WT-F1	CoKO-F1	WT-F2	CoKO-F2	WT-M1	CoKO-M1	WT-M2	CoKO-M2
1	1.4	1	1.4	1	0.9	1	1.5		1	3.7	1	2	1	0.4	1	0.4
0.00158565	0.000485054	0.00108676	0.00571371	0.00399179	0.00286412	0.00255613	0.00324416		0.0173371	0.0115269	0.00351966	0.184742	0.112298	0.0414901	0.0549601	0.104704
WT-F1	CoKO-F1	WT-F2	CoKO-F2	WT-M1	CoKO-M1	WT-M2	CoKO-M2		WT-F1	CoKO-F1	WT-F2	CoKO-F2	WT-M1	CoKO-M1	WT-M2	CoKO-M2
1	1.41407	1	1.41463	1	0.916982	1	1.54452		1	2.4	1	2.02008	1	0.430467	1	0.378298
									adjusted* (fixed the scale of Y-axis for better representation of the figure)

## Sheet: U1_combined
ACLY embryo									ACLY m gland
WT-F1	U1-F1	WT-F2	U1-F2	WT-M1	U1-M1	WT-M2	U1-M2		WT-F1	U1-F1	WT-F2	U1-F2	WT-M1	U1-M1	WT-M2	U1-M2
1	0.959073	1	0.688695	1	0.748603	1	0.763718		1	1.6752	1	1.16692	1	2.05961	1	1.55357
0.00388572	0.0282003	0.00953119	0.0218911	0.0236696	0.0272527	0.00718459	0.0248303		0.031097	0.172805	0.0184307	0.00887536	0.0138015	0.018067	0.0229423	0.0653224

## Sheet: Mgland_HMGCR_COKO
2019-12-20						2019-12-19
	WTM	WTF	COKOM	COKOF			WTM	WTF	COKOM	COKOF
HMGCR (1 mgland)	0.0260374	0.0387687	0.010362	0.080091		HMGCR (2 mgland)	0.0311408	0.0233947	0.0517719	0.0323421
	0.00142585	0.00103997	0.000374688	0.00441623			0.00410507	0.000241234	0.00604664	0.0132977
	WT-F1	WT-F2	WT-M1	WT-M2	COKO-F1	COKO-F2	COKO-M1	COKO-M2
HMGCR	0.0387687	0.0233947	0.0260374	0.0311408	0.080091	0.0323421	0.010362	0.0517719
	0.00103997	0.000241234	0.00142585	0.00410507	0.00441623	0.0132977	0.000374688	0.00604664
	WT-F1	WT-F2	WT-M1	WT-M2	COKO-F1	COKO-F2	COKO-M1	COKO-M2
HMGCR	1	1	1	1	2.06587	1.38245	0.397968	1.66251
	0.00103997	0.000241234	0.00142585	0.00410507	0.00441623	0.0132977	0.000374688	0.00604664
	WT-F1	CoKO-F1	WT-F2	CoKO-F2	WT-M1	CoKO-M1	WT-M2	CoKO-M2
HMGCR	1	2.06587	1	1.38245	1	0.397968	1	1.66251
	0.00103997	0.00441623	0.000241234	0.0132977	0.00142585	0.000374688	0.00410507	0.00604664
	WT		COKO	t-test
WT-F1	0.039504	COKO-F1	0.0769683	0.00597363	***
	0.0380333		0.0832138
WT-F2	0.0233797	COKO-F2	0.0179631	0.66454
	0.0231613		0.0348666
	0.023643		0.0441965
WT-M1	0.0245195	COKO-M1	0.00992948	5.11497e-05	***
	0.0262438		0.0105702
	0.0273487		0.0105864
WT-M2	0.0271234	COKO-M2	0.0529909	0.00810537	***
	0.0309706		0.0452086
	0.0353282		0.0571162

## Sheet: Mgland_HMGCR_U1
	WTF	WTM	U1F	U1M			WTF	U1F	WTM	U1M
HMGCR	0.03451	0.0150369	0.0326827	0.0121466		HMGCR	0.013443	0.00623192	0.0119266	0.0147843
	1.44855e-05	0.00017439	0.00201971	0.000145958			0.00147756	0.00139977	0.00187302	0.00325413
	WTF1	U1F1	WTM1	U1M1			WTF2	U1F2	WTM2	U1M2
HMGCR	1	0.947051	1	0.807787		HMGCR	1	0.463582	1	1.23961
	1.44855e-05	0.00201971	0.00017439	0.000145958			0.00147756	0.00139977	0.00187302	0.00325413
HMGCR	WT-F1	U1-F1	WT-F2	U1-F2	WT-M1	U1-M1	WT-M2	U1-M2
	1	0.947051	1	0.463582	1	0.807787	1	1.23961
	1.44855e-05	0.00201971	0.00147756	0.00139977	0.00017439	0.000145958	0.00187302	0.00325413
	WT		U1	t-test
WT-M1	-6.06723	U1-M1	-6.38346	0.00028843	***
	-6.04356		-6.35333
			-6.35333
WT-F1	-4.85727	U1-F1	-5.04213	0.199646
	-4.85641		-4.88475
	-4.85641		-4.88475
WT-M2	0.0132511	U1-M2	0.0123529	0.195704
	0.0106022		0.0135191
	0.00073844		0.0184811
WT-F2	0.0125431	U1-F2	0.00465486	0.00357455	**
	0.0151483		0.00671383
	0.0126376		0.00732707

## Sheet: Mgland_IDH1_COKO
	WTM	WTF	COKOM	COKOF		WTM	WTF	COKOM	COKOF
IDH1 (1 mgland)	0.0959459	0.0363285	0.0272587	0.105346	IDH1 (2 mgland)	0.228795	0.0600075	0.102919	0.0901866
	0.00745545	0.003392	0.00129714	0.0270344		0.0397741	0.00408536	0.0574515	0.0813747
	WT-F1	WT-F2	WT-M1	WT-M2	COKO-F1	COKO-F2	COKO-M1	COKO-M2
IDH1	0.0363285	0.0600075	0.0959459	0.228795	0.105346	0.0901866	0.0272587	0.102919
	0.003392	0.00408536	0.00745545	0.0397741	0.0270344	0.0813747	0.00129714	0.0574515
	WT-F1	WT-F2	WT-M1	WT-M2	COKO-F1	COKO-F2	COKO-M1	COKO-M2
IDH1	1	1	1	1	2.89981	1.50292	0.284105	0.449831
	0.003392	0.00408536	0.00745545	0.0397741	0.0270344	0.0813747	0.00129714	0.0574515
	WT-F1	CoKO-F1	WT-F2	CoKO-F2	WT-M1	CoKO-M1	WT-M2	CoKO-M2
IDH1	1	2.89981	1	1.50292	1	0.284105	1	0.449831
	0.003392	0.0270344	0.00408536	0.0813747	0.00745545	0.00129714	0.0397741	0.0574515
	WT		COKO	t-test
WT-F1	0.03393	COKO-F1	0.0862295	0.0698574
	0.038727		0.124462
WT-F2	0.0553095	COKO-F2	0.0646551	0.387227
	0.0619866		0.0246392
	0.0627264		0.181266
WT-M1	0.0906741	COKO-M1	0.0263415	0.00601431	***
	0.101218		0.028176
WT-M2	0.0376664	COKO-M2	0.200122	0.0355215	*
	0.125191		0.274202
	0.145901		0.212062

## Sheet: Mgland_IDH1_U1
IDH1	WTF	U1F	WTM	U1M		WTF	U1F	WTM	U1M
	0.168075	0.28551	0.0615537	0.0625312	IDH1	0.0555883	0.0201494	0.0431772	0.0599555
	0.0605715	0.0610467	0.0200064	0.00703824		0.0187529	0.00978198	0.00429164	0.00304317
	WT-F1	U1-F1	WT-F2	U1-F2	WT-M1	U1-M1	WT-M2	U1-M2
IDH1	1	1.69871	1	0.362476	1	1.01588	1	1.38859
	0.0605715	0.0610467	0.0187529	0.00978198	0.0200064	0.00703824	0.00429164	0.00304317
	WT		U1	t-test
WT-M1	0.0384702	U1-M1	0.0598482	0.940205
	0.0723077		0.057229
	0.0738831		0.0705163
WT-F1	0.149169	U1-F1	0.242344	0.124385
	0.11921		0.328677
	0.235844
WT-M2	0.0462118	U1-M2	0.0148177	0.798929
	0.0617794		0.0578036
	0.0401425		0.0621073
WT-F2	0.0401697	U1-F2	0.0110487	0.044025
	0.0764646		0.0304937
	0.0501305		0.018906

[truncated: 4 more sheets: Mgland_FASN_COKO, Mgland_FASN_U1, WTvsU1, WTvsCOKO adjusted]
